# Supplementary material for: Procalcitonin and Risk Prediction for Diagnosing Bacteremia in Hospitalized Patients: A Retrospective, National Observational Study
Source: Diagnostics (Basel). 2023 Oct 11;13(20):3174. doi: 10.3390/diagnostics13203174 (PMC10605738; doi:10.3390/diagnostics13203174)
Supplement: Supplementary file 1 [file diagnostics-13-03174-s001.zip]

Archive with 1 entries (1 files):
- diagnostics-2651923-supplementary.pdf
